# Supplementary material for: Energy Intake from Healthy Foods Is Associated with Motor Fitness in Addition to Physical Activity: A Cross-Sectional Study of First-Grade Schoolchildren in Japan
Source: Int J Environ Res Public Health. 2022 Feb 5;19(3):1819. doi: 10.3390/ijerph19031819 (PMC8834963; doi:10.3390/ijerph19031819)
Supplement: Supplementary file 1 [file ijerph-19-01819-s001.zip]

Archive with 1 entries (1 files):
- ijerph-1566711-supplementary.pdf
